# Supplementary material for: CFTR-rich ionocytes mediate chloride absorption across airway epithelia
Source: J Clin Invest. 2023 Oct 16;133(20):e171268. doi: 10.1172/JCI171268 (PMC10575720; doi:10.1172/JCI171268)
Supplement: Supporting data values [file jci-133-171268-s206.xlsx]

## Sheet: 1A
Ionocytes (% of Epithelial Cells)
Ctrl	FOXI1 OE
0.1	5.04
0.91	2.48
0.36	3.54
0.09	4.23
0.54	5.26
0.36	5.38
0.75	5.72

## Sheet: 1B
Ionocytes (% of Epithelial Cells)
Ctrl	gFOXI1
0.22	0.02
0.25	0.01
0.22	0.01
0.12	0.02
0.11	0.06
0.46	0.01
0.34	0.04
0.28	0.03

## Sheet: 1D
ASL Volume (µL*cm-2)
Ctrl	FOXI1 OE
3.8	0.49
2.44	0.44
0.53	0.3
1.33	0.41
0.36	0.18
4.87	0.39
4.29	0.55
9.02	0.68
5.06	0.83
7.33	0.64
8.03	0.84
5.54	0.47

## Sheet: 1E
ASL Volume (µL*cm-2)
Ctrl	gFOXI1
6.68	10.99
9.61	12.69
5.45	7.42
11.98	12.43
6.98	8.18
3.67	6.98
3.12	5.2
5.86	6.28
5.47	8.32
3.88	6.75
1.55	2.61
1.81	2.02

## Sheet: 1F
Jv Absorption (µL*cm-2*hr-1)
Ctrl	FOXI1 OE
10.24	24.41
12.82	23.18
5.26	19.13
5.33	22.67
10.06	25.86
12.42	27.46
8.08	19.19
7.74	24.92
6.01	11.45
8.08	22.9
5.72	19.19
9.43	20.88

## Sheet: 1G
Jv Absorption (µL*cm-2*hr-1)
Ctrl	gFOXI1
6.92	2.35
9.33	2.67
10	4.67
10	4
8.02	2.68
7.56	2.4
7.41	2.39
10.68	4.01
7.67	2.35
6.05	2.05

## Sheet: 2A
Ionocytes (% of Epithelial Cells)
Ctrl	FOXI1 OE
0.62	5.35
0.21	4.83
0.31	11.17
0.34	6.38
1.16	8.87
0.28	11.42
0.32	10.35
0.32	11

## Sheet: 2B
Ionocytes (% of Epithelial Cells)
Ctrl	gFOXI1
0.22	0.02
0.31	0.02
0.4	0.02
0.13	0.05
0.93	0.07
0.13	0.06

## Sheet: 2D
ASL Volume (µL*cm-2)
Ctrl	FOXI1 OE
0.76	0.86
0.77	1.4
0.7	0.6
0.75	0.4
0.58	0.87
1.97	0.8
0.71	0.65

## Sheet: 2E
ASL Volume (µL*cm-2)
Ctrl	gFOXI1
0.57	0.79
1.16	1.03
1.65	0.89
0.59	1.01
1.57	2.13
2.58	1.86
1.63	0.88

[truncated: 35 more sheets: 2F, 2G, 3A, 3B, 4A, 4C, 4D, 4E, 4G, 4H, 5A, 5C, 5D, 5E, 5G, 5H, 6, 7B, 7C, 7D …]
